# Supplementary material for: Microbial Recycling of Bioplastics via Mixed-Culture Fermentation of Hydrolyzed Polyhydroxyalkanoates into Carboxylates
Source: Materials (Basel). 2023 Mar 28;16(7):2693. doi: 10.3390/ma16072693 (PMC10096456; doi:10.3390/ma16072693)
Supplement: Supplementary file 1 [file materials-16-02693-s001.zip]

Archive with 1 entries (1 files):
- materials-2216367-supplementary.pdf
